# Supplementary material for: Lack of conservation of bacterial type promoters in plastids of Streptophyta
Source: Biol Direct. 2010 May 10;5:34. doi: 10.1186/1745-6150-5-34 (PMC2881121; doi:10.1186/1745-6150-5-34)
Supplement: Additional file 1 — The list of plastomes examined for conserved PEP promoters. The data were extracted from GenBank, NCBI. [file 1745-6150-5-34-S1.XLS]

## Sheet: Sheet 1
Taxonomy	Organism	Accession
Alveolata; Apicomplexa; Aconoidasida; Piroplasmida; Babesiidae	Babesia bovis T2Bo	NC_011395.1
Alveolata; Apicomplexa; Coccidia; Eimeriida; Eimeriidae	Eimeria tenella	NC_004823.1
Alveolata; Apicomplexa; Coccidia; Eucoccidiorida; Eimeriorina; Sarcocystidae	Toxoplasma gondii	NC_001799.1
Alveolata; Apicomplexa; Piroplasmida; Theileriidae	Theileria parva	AAGK01000009.1
Alveolata; Apicomplexa; Piroplasmida; Theileriidae	Theileria parva strain Muguga	NC_007758.1
Cryptophyta; Cryptomonadaceae	Guillardia theta	NC_000926.1
Cryptophyta; Cryptomonadaceae	Rhodomonas salina	NC_009573.1
Euglenozoa; Euglenida; Euglenales	Euglena gracilis	NC_001603.2
Euglenozoa; Euglenida; Euglenales	Euglena longa	NC_002652.1
Glaucocystophyceae; Cyanophoraceae	Cyanophora paradoxa	NC_001675.1
Haptophyceae; Isochrysidales; Noelaerhabdaceae	Emiliania huxleyi	NC_007288.1
Rhizaria; Cercozoa; Chlorarachniophyceae	Bigelowiella natans	NC_008408.1
Rhizaria; Cercozoa; Silicofilosea; Euglyphida; Paulinellidae	Paulinella chromatophora	NC_011087.1
Rhodophyta; Bangiophyceae; Bangiales; Bangiaceae	Porphyra purpurea	NC_000925.1
Rhodophyta; Bangiophyceae; Bangiales; Bangiaceae	Porphyra yezoensis	NC_007932.1
Rhodophyta; Bangiophyceae; Cyanidiales; Cyanidiaceae	Cyanidioschyzon merolae strain 10D	NC_004799.1
Rhodophyta; Bangiophyceae; Cyanidiales; Cyanidiaceae	Cyanidium caldarium	NC_001840.1
Rhodophyta; Florideophyceae; Gracilariales; Gracilariaceae	Gracilaria tenuistipitata var. liui	NC_006137.1
stramenopiles; Bacillariophyta; Bacillariophyceae; Bacillariophycidae; Naviculales; Phaeodactylaceae	Phaeodactylum tricornutum	NC_008588.1
stramenopiles; Bacillariophyta; Coscinodiscophyceae; Biddulphiophycidae; Eupodiscales; Eupodiscaceae	Odontella sinensis	NC_001713.1
stramenopiles; Bacillariophyta; Coscinodiscophyceae; Thalassiosirophycidae; Thalassiosirales; Thalassiosiraceae	Thalassiosira pseudonana	NC_008589.1
stramenopiles; Pelagophyceae	Aureococcus anophagefferens	NC_012898.1
stramenopiles; Pelagophyceae	Aureoumbra lagunensis	NC_012903.1
stramenopiles; PX clade; Phaeophyceae; Ectocarpales; Ectocarpaceae	Ectocarpus siliculosus	NC_013498.1
stramenopiles; PX clade; Xanthophyceae; Vaucheriales; Vaucheriaceae	Vaucheria litorea	NC_011600.1
stramenopiles; Raphidophyceae	Heterosigma akashiwo	NC_010772.1
Viridiplantae; Chlorophyta; Chlorophyceae; Chaetophorales	Stigeoclonium helveticum	NC_008372.1
Viridiplantae; Chlorophyta; Chlorophyceae; Chlamydomonadales; Chlamydomonadaceae	Chlamydomonas reinhardtii	NC_005353.1
Viridiplantae; Chlorophyta; Chlorophyceae; Chlamydomonadales; Dunaliellaceae	Dunaliella salina	GQ250046.1
Viridiplantae; Chlorophyta; Chlorophyceae; Oedogoniales	Oedogonium cardiacum	NC_011031.1
Viridiplantae; Chlorophyta; Chlorophyceae; Sphaeropleales; Scenedesmaceae	Scenedesmus obliquus	NC_008101.1
Viridiplantae; Chlorophyta	Oltmannsiellopsis viridis	NC_008099.1
Viridiplantae; Chlorophyta; Prasinophyceae; Mamiellales; Mamiellaceae	Ostreococcus tauri	NC_008289.1
Viridiplantae; Chlorophyta; Prasinophyceae; Mamiellales	Micromonas pusilla CCMP1545	NC_012568.1
Viridiplantae; Chlorophyta; Prasinophyceae; Mamiellales	Micromonas sp. RCC299	FJ858267.1
Viridiplantae; Chlorophyta; Prasinophyceae	Monomastix sp. OKE-1	NC_012101.1
Viridiplantae; Chlorophyta; Prasinophyceae; Pseudoscourfieldiales; Pycnococcaceae	Nephroselmis olivacea	NC_000927.1
Viridiplantae; Chlorophyta; Prasinophyceae; Pseudoscourfieldiales; Pycnococcaceae	Pycnococcus provasolii	NC_012097.1
Viridiplantae; Chlorophyta; Prasinophyceae; Pyramimonadales	Pyramimonas parkeae	NC_012099.1
Viridiplantae; Chlorophyta; Trebouxiophyceae; Chlorellales; Chlorellaceae	Chlorella vulgaris	NC_001865.1
Viridiplantae; Chlorophyta; Trebouxiophyceae; Chlorellales; Chlorellales incertae sedis	Parachlorella kessleri	NC_012978.1
Viridiplantae; Chlorophyta; Trebouxiophyceae; Ctenocladales; Ctenocladaceae	Leptosira terrestris	NC_009681.1
Viridiplantae; Chlorophyta; Trebouxiophyceae	Helicosporidium sp. ex Simulium jonesii	NC_008100.1
Viridiplantae; Chlorophyta; Ulvophyceae; Bryopsidales; Bryopsidaceae	Bryopsis hypnoides	NC_013359.1
Viridiplantae; Chlorophyta; Ulvophyceae; Ulvales	Pseudendoclonium akinetum	NC_008114.1
Viridiplantae; Streptophyta; Charophyceae; Charales; Characeae	Chara vulgaris	NC_008097.1
Viridiplantae; Streptophyta; Chlorokybophyceae; Chlorokybales; Chlorokybaceae	Chlorokybus atmophyticus	NC_008822.1
Viridiplantae; Streptophyta; Coleochaetophyceae; Coleochaetales; Chaetosphaeridiaceae	Chaetosphaeridium globosum	NC_004115.1
Viridiplantae; Streptophyta; Mesostigmatophyceae; Mesostigmatales; Mesostigmataceae	Mesostigma viride	NC_002186.1
Viridiplantae; Streptophyta; Zygnemophyceae; Desmidiales; Desmidiaceae	Staurastrum punctulatum	NC_008116.1
Viridiplantae; Streptophyta; Zygnemophyceae; Zygnematales; Zygnemataceae	Zygnema circumcarinatum	NC_008117.1
Viridiplantae; Streptophyta; Embryophyta; Anthocerotophyta; Anthocerotales; Anthocerotaceae	Anthoceros formosae	NC_004543.1
Viridiplantae; Streptophyta; Embryophyta; Bryophyta; Moss Superclass V; Bryopsida; Funariidae; Funariales; Funariaceae	Physcomitrella patens subsp. patens	NC_005087.1
Viridiplantae; Streptophyta; Embryophyta; Marchantiophyta; Marchantiopsida; Marchantiidae; Marchantiales; Marchantiineae; Marchantiaceae	Marchantia polymorpha	NC_001319.1
Viridiplantae; Streptophyta; Embryophyta; Marchantiophyta; Superclass IV; Jungermanniopsida; Metzgeriidae; Aneurales; Aneuraceae	Aneura mirabilis	NC_010359.1
Viridiplantae; Streptophyta; Embryophyta; Tracheophyta; Lycopodiophyta; Lycopodiopsida; Lycopodiales; Lycopodiaceae	Huperzia lucidula	NC_006861.1
Viridiplantae; Streptophyta; Embryophyta; Tracheophyta; Moniliformopses; Filicophyta; Filicopsida; Filicales; Pteridaceae	Adiantum capillus-veneris	NC_004766.1
Viridiplantae; Streptophyta; Embryophyta; Tracheophyta; Moniliformopses; Filicophyta; Marattiopsida; Marattiales; Marattiaceae	Angiopteris evecta	NC_008829.1
Viridiplantae; Streptophyta; Embryophyta; Tracheophyta; Moniliformopses; Psilotophyta; Psilotales; Psilotaceae	Psilotum nudum	NC_003386.1
Viridiplantae; Streptophyta; Embryophyta; Tracheophyta; Spermatophyta; Coniferopsida; Coniferales; Cupressaceae	Cryptomeria japonica	NC_010548.1
Viridiplantae; Streptophyta; Embryophyta; Tracheophyta; Spermatophyta; Coniferopsida; Coniferales; Pinaceae	Pinus thunbergii	NC_001631.1
Viridiplantae; Streptophyta; Embryophyta; Tracheophyta; Spermatophyta; Coniferopsida; Coniferales; Pinaceae	Pinus koraiensis	NC_004677.1
Viridiplantae; Streptophyta; Embryophyta; Tracheophyta; Spermatophyta; Cycadophyta; Cycadales; Cycadaceae	Cycas taitungensis	NC_009618.1
Viridiplantae; Streptophyta; Embryophyta; Tracheophyta; Spermatophyta; Gnetophyta; Gnetopsida; Welwitschiales; Welwitschiaceae	Welwitschia mirabilis	NC_010654.1
Viridiplantae; Streptophyta; Embryophyta; Tracheophyta; Spermatophyta; Magnoliophyta; basal Magnoliophyta; Amborellales; Amborellaceae	Amborella trichopoda	NC_005086.1
Viridiplantae; Streptophyta; Embryophyta; Tracheophyta; Spermatophyta; Magnoliophyta; basal Magnoliophyta; Austrobaileyales; Schisandraceae	Illicium oligandrum	NC_009600.1
Viridiplantae; Streptophyta; Embryophyta; Tracheophyta; Spermatophyta; Magnoliophyta; basal Magnoliophyta; Chloranthales; Chloranthaceae	Chloranthus spicatus	NC_009598.1
Viridiplantae; Streptophyta; Embryophyta; Tracheophyta; Spermatophyta; Magnoliophyta; basal Magnoliophyta; Nymphaeales; Nymphaeaceae	Nuphar advena	NC_008788.1
Viridiplantae; Streptophyta; Embryophyta; Tracheophyta; Spermatophyta; Magnoliophyta; basal Magnoliophyta; Nymphaeales; Nymphaeaceae	Nymphaea alba	NC_006050.1
Viridiplantae; Streptophyta; Embryophyta; Tracheophyta; Spermatophyta; Magnoliophyta; Ceratophyllales; Ceratophyllaceae	Ceratophyllum demersum	NC_009962.1
Viridiplantae; Streptophyta; Embryophyta; Tracheophyta; Spermatophyta; Magnoliophyta; eudicotyledons; Buxales; Buxaceae	Buxus microphylla	NC_009599.1
Viridiplantae; Streptophyta; Embryophyta; Tracheophyta; Spermatophyta; Magnoliophyta; eudicotyledons; core eudicotyledons; asterids; campanulids; Apiales; Apiaceae; Apioideae; Scandiceae; Daucinae	Daucus carota	NC_008325.1
Viridiplantae; Streptophyta; Embryophyta; Tracheophyta; Spermatophyta; Magnoliophyta; eudicotyledons; core eudicotyledons; asterids; campanulids; Apiales; Araliaceae	Panax ginseng	NC_006290.1
Viridiplantae; Streptophyta; Embryophyta; Tracheophyta; Spermatophyta; Magnoliophyta; eudicotyledons; core eudicotyledons; asterids; campanulids; Asterales; Asteraceae; Asteroideae; Heliantheae	Helianthus annuus	NC_007977.1
Viridiplantae; Streptophyta; Embryophyta; Tracheophyta; Spermatophyta; Magnoliophyta; eudicotyledons; core eudicotyledons; asterids; campanulids; Asterales; Asteraceae; Asteroideae; Millerieae	Guizotia abyssinica	NC_010601.1
Viridiplantae; Streptophyta; Embryophyta; Tracheophyta; Spermatophyta; Magnoliophyta; eudicotyledons; core eudicotyledons; asterids; campanulids; Asterales; Asteraceae; Asteroideae;Heliantheae	Parthenium argentatum	NC_013553.1
Viridiplantae; Streptophyta; Embryophyta; Tracheophyta; Spermatophyta; Magnoliophyta; eudicotyledons; core eudicotyledons; asterids; campanulids; Asterales; Asteraceae; Cichorioideae; Cichorieae	Lactuca sativa	NC_007578.1
Viridiplantae; Streptophyta; Embryophyta; Tracheophyta; Spermatophyta; Magnoliophyta; eudicotyledons; core eudicotyledons; asterids; campanulids; Asterales; Campanulaceae	Trachelium caeruleum	NC_010442.1
Viridiplantae; Streptophyta; Embryophyta; Tracheophyta; Spermatophyta; Magnoliophyta; eudicotyledons; core eudicotyledons; asterids; lamiids; Gentianales; Rubiaceae; Ixoroideae; Coffeeae	Coffea arabica	NC_008535.1
Viridiplantae; Streptophyta; Embryophyta; Tracheophyta; Spermatophyta; Magnoliophyta; eudicotyledons; core eudicotyledons; asterids; lamiids; Lamiales; Oleaceae	Jasminum nudiflorum	NC_008407.1
Viridiplantae; Streptophyta; Embryophyta; Tracheophyta; Spermatophyta; Magnoliophyta; eudicotyledons; core eudicotyledons; asterids; lamiids; Lamiales; Orobanchaceae; Orobancheae	Epifagus virginiana	NC_001568.1
Viridiplantae; Streptophyta; Embryophyta; Tracheophyta; Spermatophyta; Magnoliophyta; eudicotyledons; core eudicotyledons; asterids; lamiids; Solanales; Convolvulaceae; Cuscuteae	Cuscuta exaltata	NC_009963.1
Viridiplantae; Streptophyta; Embryophyta; Tracheophyta; Spermatophyta; Magnoliophyta; eudicotyledons; core eudicotyledons; asterids; lamiids; Solanales; Convolvulaceae; Cuscuteae	Cuscuta gronovii	NC_009765.1
Viridiplantae; Streptophyta; Embryophyta; Tracheophyta; Spermatophyta; Magnoliophyta; eudicotyledons; core eudicotyledons; asterids; lamiids; Solanales; Convolvulaceae; Cuscuteae	Cuscuta obtusiflora	NC_009949.1
Viridiplantae; Streptophyta; Embryophyta; Tracheophyta; Spermatophyta; Magnoliophyta; eudicotyledons; core eudicotyledons; asterids; lamiids; Solanales; Convolvulaceae; Cuscuteae	Cuscuta reflexa	NC_009766.1
Viridiplantae; Streptophyta; Embryophyta; Tracheophyta; Spermatophyta; Magnoliophyta; eudicotyledons; core eudicotyledons; asterids; lamiids; Solanales; Convolvulaceae; Ipomoeeae	Ipomoea purpurea	NC_009808.1
Viridiplantae; Streptophyta; Embryophyta; Tracheophyta; Spermatophyta; Magnoliophyta; eudicotyledons; core eudicotyledons; asterids; lamiids; Solanales; Solanaceae	Atropa belladonna	NC_004561.1
Viridiplantae; Streptophyta; Embryophyta; Tracheophyta; Spermatophyta; Magnoliophyta; eudicotyledons; core eudicotyledons; asterids; lamiids; Solanales; Solanaceae	Nicotiana sylvestris	NC_007500.1
Viridiplantae; Streptophyta; Embryophyta; Tracheophyta; Spermatophyta; Magnoliophyta; eudicotyledons; core eudicotyledons; asterids; lamiids; Solanales; Solanaceae	Nicotiana tabacum	NC_001879.2
Viridiplantae; Streptophyta; Embryophyta; Tracheophyta; Spermatophyta; Magnoliophyta; eudicotyledons; core eudicotyledons; asterids; lamiids; Solanales; Solanaceae	Nicotiana tomentosiformis	NC_007602.1
Viridiplantae; Streptophyta; Embryophyta; Tracheophyta; Spermatophyta; Magnoliophyta; eudicotyledons; core eudicotyledons; asterids; lamiids; Solanales; Solanaceae; Solanoideae; Solaneae	Solanum bulbocastanum	NC_007943.1
Viridiplantae; Streptophyta; Embryophyta; Tracheophyta; Spermatophyta; Magnoliophyta; eudicotyledons; core eudicotyledons; asterids; lamiids; Solanales; Solanaceae; Solanoideae; Solaneae	Solanum tuberosum	NC_008096.1
Viridiplantae; Streptophyta; Embryophyta; Tracheophyta; Spermatophyta; Magnoliophyta; eudicotyledons; core eudicotyledons; asterids; lamiids; Solanales; Solanaceae; Solanoideae; Solaneae	Solanum lycopersicum	NC_007898.2
Viridiplantae; Streptophyta; Embryophyta; Tracheophyta; Spermatophyta; Magnoliophyta; eudicotyledons; core eudicotyledons; Caryophyllales; Amaranthaceae	Spinacia oleracea	NC_002202.1
Viridiplantae; Streptophyta; Embryophyta; Tracheophyta; Spermatophyta; Magnoliophyta; eudicotyledons; core eudicotyledons; Caryophyllales; Polygonaceae	Fagopyrum esculentum subsp. ancestrale	NC_010776.1
Viridiplantae; Streptophyta; Embryophyta; Tracheophyta; Spermatophyta; Magnoliophyta; eudicotyledons; core eudicotyledons; rosids; eurosids I; Cucurbitales; Cucurbitaceae	Cucumis sativus	NC_007144.1
Viridiplantae; Streptophyta; Embryophyta; Tracheophyta; Spermatophyta; Magnoliophyta; eudicotyledons; core eudicotyledons; rosids; eurosids I; Fabales; Fabaceae; Papilionoideae; Cicereae	Cicer arietinum	NC_011163.1
Viridiplantae; Streptophyta; Embryophyta; Tracheophyta; Spermatophyta; Magnoliophyta; eudicotyledons; core eudicotyledons; rosids; eurosids I; Fabales; Fabaceae; Papilionoideae; Loteae	Lotus japonicus	AP002983.1
Viridiplantae; Streptophyta; Embryophyta; Tracheophyta; Spermatophyta; Magnoliophyta; eudicotyledons; core eudicotyledons; rosids; eurosids I; Fabales; Fabaceae; Papilionoideae; Phaseoleae	Glycine max	NC_007942.1
Viridiplantae; Streptophyta; Embryophyta; Tracheophyta; Spermatophyta; Magnoliophyta; eudicotyledons; core eudicotyledons; rosids; eurosids I; Fabales; Fabaceae; Papilionoideae; Phaseoleae	Phaseolus vulgaris	NC_009259.1
Viridiplantae; Streptophyta; Embryophyta; Tracheophyta; Spermatophyta; Magnoliophyta; eudicotyledons; core eudicotyledons; rosids; eurosids I; Fabales; Fabaceae; Papilionoideae; Trifolieae	Medicago truncatula	NC_003119.6
Viridiplantae; Streptophyta; Embryophyta; Tracheophyta; Spermatophyta; Magnoliophyta; eudicotyledons; core eudicotyledons; rosids; eurosids I; Fabales; Fabaceae; Papilionoideae; Trifolieae	Trifolium subterraneum	NC_011828.1
Viridiplantae; Streptophyta; Embryophyta; Tracheophyta; Spermatophyta; Magnoliophyta; eudicotyledons; core eudicotyledons; rosids; eurosids I; Malpighiales; Euphorbiaceae; Crotonoideae; Jatropheae	Jatropha curcas	NC_012224.1
Viridiplantae; Streptophyta; Embryophyta; Tracheophyta; Spermatophyta; Magnoliophyta; eudicotyledons; core eudicotyledons; rosids; eurosids I; Malpighiales; Euphorbiaceae; Crotonoideae; Manihoteae	Manihot esculenta	NC_010433.1
Viridiplantae; Streptophyta; Embryophyta; Tracheophyta; Spermatophyta; Magnoliophyta; eudicotyledons; core eudicotyledons; rosids; eurosids I; Malpighiales; Salicaceae; Saliceae	Populus alba	NC_008235.1
Viridiplantae; Streptophyta; Embryophyta; Tracheophyta; Spermatophyta; Magnoliophyta; eudicotyledons; core eudicotyledons; rosids; eurosids I; Malpighiales; Salicaceae; Saliceae	Populus trichocarpa	NC_009143.1
Viridiplantae; Streptophyta; Embryophyta; Tracheophyta; Spermatophyta; Magnoliophyta; eudicotyledons; core eudicotyledons; rosids; eurosids I; Rosales; Moraceae	Morus indica	NC_008359.1
Viridiplantae; Streptophyta; Embryophyta; Tracheophyta; Spermatophyta; Magnoliophyta; eudicotyledons; core eudicotyledons; rosids; eurosids II; Brassicales; Brassicaceae	Aethionema cordifolium	NC_009265.1
Viridiplantae; Streptophyta; Embryophyta; Tracheophyta; Spermatophyta; Magnoliophyta; eudicotyledons; core eudicotyledons; rosids; eurosids II; Brassicales; Brassicaceae	Aethionema grandiflorum	NC_009266.1
Viridiplantae; Streptophyta; Embryophyta; Tracheophyta; Spermatophyta; Magnoliophyta; eudicotyledons; core eudicotyledons; rosids; eurosids II; Brassicales; Brassicaceae	Arabidopsis thaliana	NC_000932.1
Viridiplantae; Streptophyta; Embryophyta; Tracheophyta; Spermatophyta; Magnoliophyta; eudicotyledons; core eudicotyledons; rosids; eurosids II; Brassicales; Brassicaceae	Arabis hirsuta	NC_009268.1
Viridiplantae; Streptophyta; Embryophyta; Tracheophyta; Spermatophyta; Magnoliophyta; eudicotyledons; core eudicotyledons; rosids; eurosids II; Brassicales; Brassicaceae	Barbarea verna	NC_009269.1
Viridiplantae; Streptophyta; Embryophyta; Tracheophyta; Spermatophyta; Magnoliophyta; eudicotyledons; core eudicotyledons; rosids; eurosids II; Brassicales; Brassicaceae	Capsella bursa-pastoris	NC_009270.1
Viridiplantae; Streptophyta; Embryophyta; Tracheophyta; Spermatophyta; Magnoliophyta; eudicotyledons; core eudicotyledons; rosids; eurosids II; Brassicales; Brassicaceae	Crucihimalaya wallichii	NC_009271.1
Viridiplantae; Streptophyta; Embryophyta; Tracheophyta; Spermatophyta; Magnoliophyta; eudicotyledons; core eudicotyledons; rosids; eurosids II; Brassicales; Brassicaceae	Draba nemorosa	NC_009272.1
Viridiplantae; Streptophyta; Embryophyta; Tracheophyta; Spermatophyta; Magnoliophyta; eudicotyledons; core eudicotyledons; rosids; eurosids II; Brassicales; Brassicaceae	Lepidium virginicum	NC_009273.1
Viridiplantae; Streptophyta; Embryophyta; Tracheophyta; Spermatophyta; Magnoliophyta; eudicotyledons; core eudicotyledons; rosids; eurosids II; Brassicales; Brassicaceae	Lobularia maritima	NC_009274.1
Viridiplantae; Streptophyta; Embryophyta; Tracheophyta; Spermatophyta; Magnoliophyta; eudicotyledons; core eudicotyledons; rosids; eurosids II; Brassicales; Brassicaceae	Nasturtium officinale	NC_009275.1
Viridiplantae; Streptophyta; Embryophyta; Tracheophyta; Spermatophyta; Magnoliophyta; eudicotyledons; core eudicotyledons; rosids; eurosids II; Brassicales; Brassicaceae	Olimarabidopsis pumila	NC_009267.1
Viridiplantae; Streptophyta; Embryophyta; Tracheophyta; Spermatophyta; Magnoliophyta; eudicotyledons; core eudicotyledons; rosids; eurosids II; Brassicales; Caricaceae	Carica papaya	NC_010323.1
Viridiplantae; Streptophyta; Embryophyta; Tracheophyta; Spermatophyta; Magnoliophyta; eudicotyledons; core eudicotyledons; rosids; eurosids II; Malvales; Malvaceae; Malvoideae	Gossypium barbadense	NC_008641.1
Viridiplantae; Streptophyta; Embryophyta; Tracheophyta; Spermatophyta; Magnoliophyta; eudicotyledons; core eudicotyledons; rosids; eurosids II; Malvales; Malvaceae; Malvoideae	Gossypium hirsutum	NC_007944.1
Viridiplantae; Streptophyta; Embryophyta; Tracheophyta; Spermatophyta; Magnoliophyta; eudicotyledons; core eudicotyledons; rosids; eurosids II; Sapindales; Rutaceae	Citrus sinensis	NC_008334.1
Viridiplantae; Streptophyta; Embryophyta; Tracheophyta; Spermatophyta; Magnoliophyta; eudicotyledons; core eudicotyledons; rosids; Geraniales; Geraniaceae	Pelargonium x hortorum	NC_008454.1
Viridiplantae; Streptophyta; Embryophyta; Tracheophyta; Spermatophyta; Magnoliophyta; eudicotyledons; core eudicotyledons; rosids; Myrtales; Myrtaceae	Eucalyptus globulus subsp. globulus	NC_008115.1
Viridiplantae; Streptophyta; Embryophyta; Tracheophyta; Spermatophyta; Magnoliophyta; eudicotyledons; core eudicotyledons; rosids; Myrtales; Onagraceae	Oenothera argillicola	NC_010358.1
Viridiplantae; Streptophyta; Embryophyta; Tracheophyta; Spermatophyta; Magnoliophyta; eudicotyledons; core eudicotyledons; rosids; Myrtales; Onagraceae	Oenothera biennis	NC_010361.1
Viridiplantae; Streptophyta; Embryophyta; Tracheophyta; Spermatophyta; Magnoliophyta; eudicotyledons; core eudicotyledons; rosids; Myrtales; Onagraceae	Oenothera elata subsp. hookeri	NC_002693.2
Viridiplantae; Streptophyta; Embryophyta; Tracheophyta; Spermatophyta; Magnoliophyta; eudicotyledons; core eudicotyledons; rosids; Myrtales; Onagraceae	Oenothera glazioviana	NC_010360.1
Viridiplantae; Streptophyta; Embryophyta; Tracheophyta; Spermatophyta; Magnoliophyta; eudicotyledons; core eudicotyledons; rosids; Myrtales; Onagraceae	Oenothera parviflora	NC_010362.1
Viridiplantae; Streptophyta; Embryophyta; Tracheophyta; Spermatophyta; Magnoliophyta; eudicotyledons; core eudicotyledons; Vitales; Vitaceae	Vitis vinifera	NC_007957.1
Viridiplantae; Streptophyta; Embryophyta; Tracheophyta; Spermatophyta; Magnoliophyta; eudicotyledons; Proteales; Platanaceae	Platanus occidentalis	NC_008335.1
Viridiplantae; Streptophyta; Embryophyta; Tracheophyta; Spermatophyta; Magnoliophyta; eudicotyledons; Ranunculales; Berberidaceae	Nandina domestica	NC_008336.1
Viridiplantae; Streptophyta; Embryophyta; Tracheophyta; Spermatophyta; Magnoliophyta; eudicotyledons; Ranunculales; Ranunculaceae	Megaleranthis saniculifolia	NC_012615.1
Viridiplantae; Streptophyta; Embryophyta; Tracheophyta; Spermatophyta; Magnoliophyta; eudicotyledons; Ranunculales;Ranunculaceae	Ranunculus macranthus	NC_008796.1
Viridiplantae; Streptophyta; Embryophyta; Tracheophyta; Spermatophyta; Magnoliophyta; Liliopsida; Acoraceae	Acorus americanus	NC_010093.1
Viridiplantae; Streptophyta; Embryophyta; Tracheophyta; Spermatophyta; Magnoliophyta; Liliopsida; Acoraceae	Acorus calamus	AJ879453.1
Viridiplantae; Streptophyta; Embryophyta; Tracheophyta; Spermatophyta; Magnoliophyta; Liliopsida; Araceae; Lemnoideae	Lemna minor	NC_010109.1
Viridiplantae; Streptophyta; Embryophyta; Tracheophyta; Spermatophyta; Magnoliophyta; Liliopsida; Asparagales; Orchidaceae; Epidendroideae; higher Epidendroideae; Vandeae; Aeridinae	Phalaenopsis aphrodite subsp. formosana	NC_007499.1
Viridiplantae; Streptophyta; Embryophyta; Tracheophyta; Spermatophyta; Magnoliophyta; Liliopsida; Dioscoreales; Dioscoreaceae	Dioscorea elephantipes	NC_009601.1
Viridiplantae; Streptophyta; Embryophyta; Tracheophyta; Spermatophyta; Magnoliophyta; Liliopsida; Poales; Poaceae; BEP clade; Bambusoideae; Bambuseae	Bambusa oldhamii	NC_012927.1
Viridiplantae; Streptophyta; Embryophyta; Tracheophyta; Spermatophyta; Magnoliophyta; Liliopsida; Poales; Poaceae; BEP clade; Bambusoideae; Bambuseae	Dendrocalamus latiflorus	NC_013088.1
Viridiplantae; Streptophyta; Embryophyta; Tracheophyta; Spermatophyta; Magnoliophyta; Liliopsida; Poales; Poaceae; BEP clade; Ehrhartoideae; Oryzeae	Oryza sativa (indica cultivar-group)	NC_008155.1
Viridiplantae; Streptophyta; Embryophyta; Tracheophyta; Spermatophyta; Magnoliophyta; Liliopsida; Poales; Poaceae; BEP clade; Pooideae; Aveneae	Agrostis stolonifera	NC_008591.1
Viridiplantae; Streptophyta; Embryophyta; Tracheophyta; Spermatophyta; Magnoliophyta; Liliopsida; Poales; Poaceae; BEP clade; Pooideae; Brachypodieae	Brachypodium distachyon cultivar Bd21	EU325680.1
Viridiplantae; Streptophyta; Embryophyta; Tracheophyta; Spermatophyta; Magnoliophyta; Liliopsida; Poales; Poaceae; BEP clade; Pooideae; Poeae; Loliinae	Festuca arundinacea	NC_011713.2
Viridiplantae; Streptophyta; Embryophyta; Tracheophyta; Spermatophyta; Magnoliophyta; Liliopsida; Poales; Poaceae; BEP clade; Pooideae; Poeae	Lolium perenne	NC_009950.1
Viridiplantae; Streptophyta; Embryophyta; Tracheophyta; Spermatophyta; Magnoliophyta; Liliopsida; Poales; Poaceae; BEP clade; Pooideae; Triticeae	Hordeum vulgare subsp. vulgare	NC_008590.1
Viridiplantae; Streptophyta; Embryophyta; Tracheophyta; Spermatophyta; Magnoliophyta; Liliopsida; Poales; Poaceae; Ehrhartoideae; Oryzeae	Oryza nivara	NC_005973.1
Viridiplantae; Streptophyta; Embryophyta; Tracheophyta; Spermatophyta; Magnoliophyta; Liliopsida; Poales; Poaceae; Ehrhartoideae; Oryzeae	Oryza sativa (japonica cultivar-group)	NC_001320.1
Viridiplantae; Streptophyta; Embryophyta; Tracheophyta; Spermatophyta; Magnoliophyta; Liliopsida; Poales; Poaceae; PACCAD clade; Panicoideae; Andropogoneae	Coix lacryma-jobi	NC_013273.1
Viridiplantae; Streptophyta; Embryophyta; Tracheophyta; Spermatophyta; Magnoliophyta; Liliopsida; Poales; Poaceae; PACCAD clade; Panicoideae; Andropogoneae	Saccharum hybrid cultivar SP-80-3280	NC_005878.2
Viridiplantae; Streptophyta; Embryophyta; Tracheophyta; Spermatophyta; Magnoliophyta; Liliopsida; Poales; Poaceae; PACCAD clade; Panicoideae; Andropogoneae	Saccharum officinarum	NC_006084.1
Viridiplantae; Streptophyta; Embryophyta; Tracheophyta; Spermatophyta; Magnoliophyta; Liliopsida; Poales; Poaceae; PACCAD clade; Panicoideae; Andropogoneae	Sorghum bicolor	NC_008602.1
Viridiplantae; Streptophyta; Embryophyta; Tracheophyta; Spermatophyta; Magnoliophyta; Liliopsida; Poales; Poaceae; PACCAD clade; Panicoideae; Andropogoneae	Zea mays	NC_001666.2
Viridiplantae; Streptophyta; Embryophyta; Tracheophyta; Spermatophyta; Magnoliophyta; Liliopsida; Poales; Poaceae; Pooideae; Triticeae	Triticum aestivum	NC_002762.1
Viridiplantae; Streptophyta; Embryophyta; Tracheophyta; Spermatophyta; Magnoliophyta; magnoliids; Canellales; Winteraceae	Drimys granadensis	NC_008456.1
Viridiplantae; Streptophyta; Embryophyta; Tracheophyta; Spermatophyta; Magnoliophyta; magnoliids; Laurales; Calycanthaceae	Calycanthus floridus var. glaucus	NC_004993.1
Viridiplantae; Streptophyta; Embryophyta; Tracheophyta; Spermatophyta; Magnoliophyta; magnoliids; Magnoliales; Magnoliaceae	Liriodendron tulipifera	NC_008326.1
Viridiplantae; Streptophyta; Embryophyta; Tracheophyta; Spermatophyta; Magnoliophyta; magnoliids; Piperales; Piperaceae	Piper cenocladum	NC_008457.1
